# Supplementary material for: Genome-wide characterization of the WAK gene family and expression analysis under plant hormone treatment in cotton
Source: BMC Genomics. 2021 Jan 28;22:85. doi: 10.1186/s12864-021-07378-8 (PMC7842020; doi:10.1186/s12864-021-07378-8)
Supplement: Supplementary file 2 — Additional file 2: Table S1. Physicochemical parameters of 14 GrWAK and 19 GaWAK genes in G. raimondii and G. arboreum genomes. Table S2. Analysis of duplication events of GhWAK, GaWAK and GrWAK in G. hirsutum, G. arboreum and G. raimondii, respectively. Table S3. Orthologous and paralogous relationships among WAK genes in G. hirsutum, G. arboreum and G. raimondii. Table S4. Ka/Ks analysis and divergence times of duplicated GhWAK gene pairs of G. hirsutum, G.raimondii and G. arboreum. Table S5. cis-elements related to plant growth regulators in the promoters of GhWAK genes. Table S6. Physicochemical parameters of five AtWAK genes in the A. thaliana genome. Table S7. GhWAK gene primer pairs used for qRT-PCR and GUS staining. [file 12864_2021_7378_MOESM2_ESM.zip › Additional file 2 Table S1.xls]

## Sheet: Sheet1
Additional file 2: Table S1. Physicochemical parameters of 14 GrWAK and 19 GaWAK genes in G.raimondii and G.arboreum genomes
Cotton species	Gene ID	Gene Name	chromosomes	Number of amino acids	Molecular weight	Theoretical pI	Instability index	Aliphatic index	Grand average of hydropathicity (GRAVY)
G.raimondii	Gorai.003G113700.1	GrWAK1	D03	691	76943	8.54	33.84	85.33	-0.172
	Gorai.005G085500.1	GrWAK2	D05	662	73617.8	6.26	42.17	82.87	-0.209
	Gorai.005G085600.1	GrWAK3	D05	746	82990.4	5.4	40.23	86.5	-0.155
	Gorai.005G085800.1	GrWAK4	D05	748	83369.8	5.67	39.4	87.57	-0.171
	Gorai.005G086000.1	GrWAK5	D05	723	80831.1	5.93	39.83	88.05	-0.176
	Gorai.005G086200.1	GrWAK6	D05	755	83996.6	5.5	35.88	84.32	-0.196
	Gorai.005G086300.1	GrWAK7	D05	751	83261.9	5.91	35.95	85.69	-0.22
	Gorai.005G086700.1	GrWAK8	D05	720	80505.1	6.46	35.53	87.18	-0.235
	Gorai.005G086800.1	GrWAK9	D05	716	79817.4	6.19	31.8	87.93	-0.197
	Gorai.005G207900.1	GrWAK10	D05	1014	113477	6.03	43.66	73.43	-0.369
	Gorai.009G250200.1	GrWAK11	D09	748	83082.9	5	32.65	84.55	-0.242
	Gorai.009G250400.1	GrWAK12	D09	753	83893	5.27	34.88	83.73	-0.257
	Gorai.011G218100.1	GrWAK13	D11	763	85110.9	7.38	37.64	80.1	-0.251
	Gorai.011G218500.1	GrWAK14	D11	769	85679.1	5.73	34.64	78.58	-0.222
G.arboreum	Ga01G2071.1	GaWAK1	A01	625	69920.2	8.74	32.12	85.3	-0.155
	Ga02G0816.1	GaWAK2	A02	825	89897.6	5.17	35.93	86.51	-0.024
	Ga03G0822.1	GaWAK3	A03	744	82746.4	5.81	34.82	88.16	-0.135
	Ga03G0824.1	GaWAK4	A03	611	68590.9	5.55	35.84	84.4	-0.182
	Ga03G0825.1	GaWAK5	A03	763	84790	5.99	35.04	89.17	-0.145
	Ga03G0830.1	GaWAK6	A03	730	82080.3	6.66	34.86	88.89	-0.073
	Ga03G0831.1	GaWAK7	A03	706	78930.3	6.43	33.61	86.13	-0.224
	Ga03G2151.1	GaWAK8	A03	992	111616	7.39	45.79	77.62	-0.352
	Ga04G0689.1	GaWAK9	A04	615	68124.3	8.65	32.71	95.9	-0.018
	Ga05G2544.1	GaWAK10	A05	1371	151963	5.36	32.64	86.08	-0.19
	Ga05G2546.1	GaWAK11	A05	659	73500.4	8.92	29.81	83.88	-0.192
	Ga05G2548.1	GaWAK12	A05	768	86167.9	5.94	42.07	84.61	-0.213
	Ga10G0789.1	GaWAK13	A10	723	80742.3	7.81	38.05	79.27	-0.202
	Ga10G0793.1	GaWAK14	A10	746	83722.2	6.96	35.31	77.87	-0.28
	Ga10G0794.1	GaWAK15	A10	768	85777.5	5.74	37.66	78.06	-0.198
	Ga10G0795.1	GaWAK16	A10	757	84528.8	5.79	34.99	76.09	-0.248
	Ga10G0798.1	GaWAK17	A10	680	75721.5	7.83	36.6	81.29	-0.184
	Ga10G0799.1	GaWAK18	A10	711	79423.7	7.99	31.8	81.29	-0.211
	Ga10G0800.1	GaWAK19	A10	685	76691.8	6.53	36.52	83.94	-0.214
