# Supplementary material for: Genome-wide characterization of the WAK gene family and expression analysis under plant hormone treatment in cotton
Source: BMC Genomics. 2021 Jan 28;22:85. doi: 10.1186/s12864-021-07378-8 (PMC7842020; doi:10.1186/s12864-021-07378-8)
Supplement: Supplementary file 2 — Additional file 2: Table S1. Physicochemical parameters of 14 GrWAK and 19 GaWAK genes in G. raimondii and G. arboreum genomes. Table S2. Analysis of duplication events of GhWAK, GaWAK and GrWAK in G. hirsutum, G. arboreum and G. raimondii, respectively. Table S3. Orthologous and paralogous relationships among WAK genes in G. hirsutum, G. arboreum and G. raimondii. Table S4. Ka/Ks analysis and divergence times of duplicated GhWAK gene pairs of G. hirsutum, G.raimondii and G. arboreum. Table S5. cis-elements related to plant growth regulators in the promoters of GhWAK genes. Table S6. Physicochemical parameters of five AtWAK genes in the A. thaliana genome. Table S7. GhWAK gene primer pairs used for qRT-PCR and GUS staining. [file 12864_2021_7378_MOESM2_ESM.zip › Additional file 2 Table S2.xls]

## Sheet: sheet1
Additional file 2: Table S2. Analysis of duplication events of GhWAK, GaWAK and GrWAK in G.hirsutum, G.arboreum and G.raimondii, respectively.
Gene Species	Gene ID	Gene Name	Duplication type
29 GhWAK	GH_A02G0756	GhWAK1	whole genome duplication
	GH_A02G0757	GhWAK2	whole genome duplication
	GH_A02G0759	GhWAK3	whole genome duplication
	GH_A03G0713	GhWAK4	whole genome duplication
	GH_A03G1857	GhWAK5	tandem
	GH_A04G1037	GhWAK6	whole genome duplication
	GH_A05G2392	GhWAK7	whole genome duplication
	GH_A05G2396	GhWAK8	tandem
	GH_A05G2397	GhWAK9	tandem
	GH_A09G1705	GhWAK10	whole genome duplication
	GH_A10G1999	GhWAK11	whole genome duplication
	GH_A10G2055	GhWAK12	dispersed
	GH_A11G1483	GhWAK13	whole genome duplication
	GH_A11G2681	GhWAK14	whole genome duplication
	GH_D02G0763	GhWAK15	tandem
	GH_D02G0764	GhWAK16	whole genome duplication
	GH_D02G0769	GhWAK17	proximal
	GH_D02G0772	GhWAK18	whole genome duplication
	GH_D02G0775	GhWAK19	proximal
	GH_D02G0777	GhWAK20	whole genome duplication
	GH_D02G0778	GhWAK21	whole genome duplication
	GH_D02G2021	GhWAK22	whole genome duplication
	GH_D02G2022	GhWAK23	proximal
	GH_D03G1229	GhWAK24	whole genome duplication
	GH_D04G1370	GhWAK25	whole genome duplication
	GH_D05G2414	GhWAK26	whole genome duplication
	GH_D10G2159	GhWAK27	tandem
	GH_D10G2163	GhWAK28	proximal
	GH_D10G2171	GhWAK29	proximal
19 GaWAK	Ga01G2071.1	GaWAK1	dispersed
	Ga02G0816.1	GaWAK2	dispersed
	Ga03G0822.1	GaWAK3	whole genome duplication
	Ga03G0824.1	GaWAK4	tandem
	Ga03G0825.1	GaWAK5	tandem
	Ga03G0830.1	GaWAK6	tandem
	Ga03G0831.1	GaWAK7	tandem
	Ga03G2151.1	GaWAK8	tandem
	Ga04G0689.1	GaWAK9	dispersed
	Ga05G2544.1	GaWAK10	whole genome duplication
	Ga05G2546.1	GaWAK11	dispersed
	Ga05G2548.1	GaWAK12	whole genome duplication
	Ga10G0789.1	GaWAK13	tandem
	Ga10G0793.1	GaWAK14	tandem
	Ga10G0794.1	GaWAK15	tandem
	Ga10G0795.1	GaWAK16	tandem
	Ga10G0798.1	GaWAK17	proximal
	Ga10G0799.1	GaWAK18	tandem
	Ga10G0800.1	GaWAK19	tandem
14 GrWAK	Gorai.003G113700.1	GrWAK1	dispersed
	Gorai.005G085500.1	GrWAK2	tandem
	Gorai.005G085600.1	GrWAK3	tandem
	Gorai.005G085800.1	GrWAK4	proximal
	Gorai.005G086000.1	GrWAK5	proximal
	Gorai.005G086200.1	GrWAK6	tandem
	Gorai.005G086300.1	GrWAK7	whole genome duplication
	Gorai.005G086700.1	GrWAK8	tandem
	Gorai.005G086800.1	GrWAK9	tandem
	Gorai.005G207900.1	GrWAK10	proximal
	Gorai.009G250200.1	GrWAK11	whole genome duplication
	Gorai.009G250400.1	GrWAK12	proximal
	Gorai.011G218100.1	GrWAK13	tandem
	Gorai.011G218500.1	GrWAK14	proximal
