# Supplementary material for: Genome-wide characterization of the WAK gene family and expression analysis under plant hormone treatment in cotton
Source: BMC Genomics. 2021 Jan 28;22:85. doi: 10.1186/s12864-021-07378-8 (PMC7842020; doi:10.1186/s12864-021-07378-8)
Supplement: Supplementary file 2 — Additional file 2: Table S1. Physicochemical parameters of 14 GrWAK and 19 GaWAK genes in G. raimondii and G. arboreum genomes. Table S2. Analysis of duplication events of GhWAK, GaWAK and GrWAK in G. hirsutum, G. arboreum and G. raimondii, respectively. Table S3. Orthologous and paralogous relationships among WAK genes in G. hirsutum, G. arboreum and G. raimondii. Table S4. Ka/Ks analysis and divergence times of duplicated GhWAK gene pairs of G. hirsutum, G.raimondii and G. arboreum. Table S5. cis-elements related to plant growth regulators in the promoters of GhWAK genes. Table S6. Physicochemical parameters of five AtWAK genes in the A. thaliana genome. Table S7. GhWAK gene primer pairs used for qRT-PCR and GUS staining. [file 12864_2021_7378_MOESM2_ESM.zip › Additional file 2 Table S3.xls]

## Sheet: Sheet1
Additional file 2：Table S3. Orthologous and paralogous relationships among WAK genes in G.hirsutum, G.arboreum and G.raimondii.
Orthologous genes pairs
Gene1 ID	Gene1 Name	Gene2 Name	Gene2 ID
GH_A02G0756	GhWAK1	GaWAK5	Ga03G0825.1
GH_A03G1857	GhWAK5	GaWAK8	Ga03G2151.1
GH_A05G2396	GhWAK8	GaWAK12	Ga05G2548.1
GH_A05G2397	GhWAK9	GaWAK12	Ga05G2548.1
GH_D02G0763	GhWAK15	GaWAK3	Ga03G0822.1
GH_D02G0764	GhWAK16	GaWAK3	Ga03G0822.1
GH_D02G0772	GhWAK18	GaWAK5	Ga03G0825.1
GH_D02G0777	GhWAK20	GaWAK6	Ga03G0830.1
GH_D02G0778	GhWAK21	GaWAK7	Ga03G0831.1
GH_D02G2021	GhWAK22	GaWAK8	Ga03G2151.1
GH_D02G2022	GhWAK23	GaWAK8	Ga03G2151.1
GH_D10G2163	GhWAK28	GaWAK14	Ga10G0793.1
GH_D10G2163	GhWAK28	GaWAK15	Ga10G0794.1
GH_D10G2163	GhWAK28	GaWAK16	Ga10G0795.1
GH_A02G0756	GhWAK1	GrWAK7	Gorai.005G086300.1
GH_A03G1857	GhWAK5	GrWAK10	Gorai.005G207900.1
GH_D10G2159	GhWAK27	GrWAK13	Gorai.011G218100.1
GH_D02G2022	GhWAK23	GrWAK10	Gorai.005G207900.1
GH_D02G0763	GhWAK15	GrWAK2	Gorai.005G085500.1
GH_D02G0764	GhWAK16	GrWAK3	Gorai.005G085600.1
GH_D02G0772	GhWAK18	GrWAK7	Gorai.005G086300.1
Paralogous gene pairs
Gene1 ID	Gene1 Name	Gene2 Name	Gene2 ID
GH_D02G0763	GhWAK15	GhWAK16	GH_D02G0764
GH_A05G2397	GhWAK9	GhWAK2	GH_A02G0757
GH_A05G2396	GhWAK8	GhWAK20	GH_D02G0777
GH_A03G1857	GhWAK5	GhWAK22	GH_D02G2021
Ga03G0831.1	GaWAK7	GaWAK6	Ga03G0830.1
Ga05G2548.1	GaWAK12	GaWAK3	Ga03G0822.1
Gorai.009G250200.1	GrWAK11	GrWAK7	Gorai.005G086300.1
