# Supplementary material for: Genome-wide characterization of the WAK gene family and expression analysis under plant hormone treatment in cotton
Source: BMC Genomics. 2021 Jan 28;22:85. doi: 10.1186/s12864-021-07378-8 (PMC7842020; doi:10.1186/s12864-021-07378-8)
Supplement: Supplementary file 2 — Additional file 2: Table S1. Physicochemical parameters of 14 GrWAK and 19 GaWAK genes in G. raimondii and G. arboreum genomes. Table S2. Analysis of duplication events of GhWAK, GaWAK and GrWAK in G. hirsutum, G. arboreum and G. raimondii, respectively. Table S3. Orthologous and paralogous relationships among WAK genes in G. hirsutum, G. arboreum and G. raimondii. Table S4. Ka/Ks analysis and divergence times of duplicated GhWAK gene pairs of G. hirsutum, G.raimondii and G. arboreum. Table S5. cis-elements related to plant growth regulators in the promoters of GhWAK genes. Table S6. Physicochemical parameters of five AtWAK genes in the A. thaliana genome. Table S7. GhWAK gene primer pairs used for qRT-PCR and GUS staining. [file 12864_2021_7378_MOESM2_ESM.zip › Additional file 2 Table S4.xls]

## Sheet: Sheet1
Additional file 2: Table S4. Ka/Ks analysis and divergence times of duplicated GhWAK gene pairs of G. hirsutum, G.raimondii and G. arboreum.
Gene 1	Gene 2	Duplicate type	Ka	Ks	Ka/Ks	Duplication time (MYA)
GhWAK28	GhWAK29	proximal	0.0829432	0.099006	0.837758	19.0396
GhWAK8	GhWAK9	tandem	0.123373	0.46495	0.265346	89.4135
GhWAK1	GhWAK18	whole genome duplication	0.0938365	0.345585	0.27153	66.4587
GhWAK7	GhWAK21	whole genome duplication	0.467412	0.484289	0.965151	93.1325
GhWAK10	GhWAK25	whole genome duplication	0.353802	0.945905	0.374036	181.905
GhWAK4	GhWAK24	whole genome duplication	0.031545	0.0754767	0.417944	14.5147
GaWAK4	GaWAK5	tandem	0.160148	0.234534	0.682837	45.1027
GaWAK6	GaWAK7	tandem	0.484098	0.680212	0.711687	130.81
GaWAK14	GaWAK15	tandem	0.0895989	0.232445	0.385463	44.701
GaWAK18	GaWAK19	tandem	0.114261	0.203833	0.56056	39.1987
GrWAK2	GrWAK3	tandem	0.279196	0.2716	1.02797	52.2308
GrWAK4	GrWAK5	proximal	0.0276192	0.0459799	0.600679	8.84229
GrWAK8	GrWAK9	tandem	0.0344943	0.0362266	0.952183	6.96665
