# Supplementary material for: Genome-wide characterization of the WAK gene family and expression analysis under plant hormone treatment in cotton
Source: BMC Genomics. 2021 Jan 28;22:85. doi: 10.1186/s12864-021-07378-8 (PMC7842020; doi:10.1186/s12864-021-07378-8)
Supplement: Supplementary file 2 — Additional file 2: Table S1. Physicochemical parameters of 14 GrWAK and 19 GaWAK genes in G. raimondii and G. arboreum genomes. Table S2. Analysis of duplication events of GhWAK, GaWAK and GrWAK in G. hirsutum, G. arboreum and G. raimondii, respectively. Table S3. Orthologous and paralogous relationships among WAK genes in G. hirsutum, G. arboreum and G. raimondii. Table S4. Ka/Ks analysis and divergence times of duplicated GhWAK gene pairs of G. hirsutum, G.raimondii and G. arboreum. Table S5. cis-elements related to plant growth regulators in the promoters of GhWAK genes. Table S6. Physicochemical parameters of five AtWAK genes in the A. thaliana genome. Table S7. GhWAK gene primer pairs used for qRT-PCR and GUS staining. [file 12864_2021_7378_MOESM2_ESM.zip › Additional file 2 Table S5.xlsx]

## Sheet: Sheet2
Additional file 2: Table S5. cis-elements related to plant growth regulators in the promoters of GhWAK genes
Gene ID	Gene Name	Promoter regions			GA-responsive cis-elements			Auxin-responsive cis-elements			SA-responsive cis-elements	JA-responsive cis-elements
					GARE-motif	P-box	TATC-box	AuxRR-core		TGA-element	TCA-element	TGACG-motif	CGTCA-motif
GH_A02G0756	GhWAK1	A02:12070412-12072412			1	1	0	0		0	1	2	0
GH_A02G0757	GhWAK2	A02:12231753-12233753			0	1	1	0		0	1	1	1
GH_A02G0759	GhWAK3	A02:12373120-12375120			0	0	0	0		1	0	3	3
GH_A03G0713	GhWAK4	A03:13816963-13818963			0	0	0	0		1	0	4	4
GH_A03G1857	GhWAK5	A03:105285636-105287636			0	1	1	0		1	0	0	0
GH_A04G1037	GhWAK6	A04:73498316-73500316			0	0	0	0		0	2	1	1
GH_A05G2392	GhWAK7	A05:23760049-23762049			0	0	0	0		0	0	2	2
GH_A05G2396	GhWAK8	A05:23881546-23883546			1	0	0	1		0	1	1	1
GH_A05G2397	GhWAK9	A05:23894054-23896054			0	0	0	0		2	0	2	2
GH_A09G1705	GhWAK10	A09:74026450-74028450			1	1	1	0		0	1	0	0
GH_A10G1999	GhWAK11	A10:102492633-102494633			0	1	0	0		0	0	2	2
GH_A10G2055	GhWAK12	A10:104253076-104255076			0	1	1	1		3	0	0	0
GH_A11G1483	GhWAK13	A11:16570258-16572258			0	0	0	0		0	1	1	1
GH_A11G2681	GhWAK14	A11:99002640-99004640			0	0	0	0		0	0	2	2
GH_D02G0763	GhWAK15	D02:11061414-11063414			0	0	0	0		0	1	0	0
GH_D02G0764	GhWAK16	D02:11088350-11090350			0	0	0	0		0	0	1	1
GH_D02G0769	GhWAK17	D02:11366323-11368323			0	0	0	0		0	1	3	3
GH_D02G0772	GhWAK18	D02:11430950-11432950			0	0	0	0		1	1	5	5
GH_D02G0775	GhWAK19	D02:11485732-11487732			1	1	0	0		0	1	2	2
GH_D02G0777	GhWAK20	D02:11578436-11580436			0	1	1	0		0	0	0	0
GH_D02G0778	GhWAK21	D02:11645488-11647488			0	0	0	0		0	1	0	0
GH_D02G2021	GhWAK22	D02:64310314-64312314			1	1	0	0		0	0	2	2
GH_D02G2022	GhWAK23	D02:64327569-64329569			0	1	0	0		1	2	0	0
GH_D03G1229	GhWAK24	D03:42076920-42078920			0	0	0	0		0	0	0	1
GH_D04G1370	GhWAK25	D04:45171588-45173588			0	0	0	0		0	1	1	1
GH_D05G2414	GhWAK26	D05:21707929-21709929			0	0	0	0		1	2	1	1
GH_D10G2159	GhWAK27	D10:56874179-56876179			0	0	1	0		0	0	2	2
GH_D10G2163	GhWAK28	D10:56912352-56914352			0	2	0	0		0	0	2	2
GH_D10G2171	GhWAK29	D10:57137100-57139100			0	0	1	0		2	0	0	0
Note: GARE-motif (TCTGTTG), gibberellin-responsive element; P-box (CCTTTTG), gibberellin-responsive element; TATC-box (TATCCCA), cis-acting element involved in gibberellin-responsiveness; TCA-element (TCAGAAGAGG) cis-acting element involved in salicylic acid responsiveness; TGACG-motif (TGACG), cis-acting regulatory element involved in the MeJA-responsiveness; CGTCA-motif (CGTCA), cis-acting regu…
