# Supplementary material for: Genome-wide characterization of the WAK gene family and expression analysis under plant hormone treatment in cotton
Source: BMC Genomics. 2021 Jan 28;22:85. doi: 10.1186/s12864-021-07378-8 (PMC7842020; doi:10.1186/s12864-021-07378-8)
Supplement: Supplementary file 2 — Additional file 2: Table S1. Physicochemical parameters of 14 GrWAK and 19 GaWAK genes in G. raimondii and G. arboreum genomes. Table S2. Analysis of duplication events of GhWAK, GaWAK and GrWAK in G. hirsutum, G. arboreum and G. raimondii, respectively. Table S3. Orthologous and paralogous relationships among WAK genes in G. hirsutum, G. arboreum and G. raimondii. Table S4. Ka/Ks analysis and divergence times of duplicated GhWAK gene pairs of G. hirsutum, G.raimondii and G. arboreum. Table S5. cis-elements related to plant growth regulators in the promoters of GhWAK genes. Table S6. Physicochemical parameters of five AtWAK genes in the A. thaliana genome. Table S7. GhWAK gene primer pairs used for qRT-PCR and GUS staining. [file 12864_2021_7378_MOESM2_ESM.zip › Additional file 2 Table S6-new.xlsx]

## Sheet: Sheet1
Additional file 2: Table S6. Physicochemical parameters of five AtWAK genes in the A. thaliana genome.
AGI code	Gene Name	Number of amino acids	Molecular weight	Theoretical pI	Instability index	Aliphatic index	Grand average of hydropathicity (GRAVY)
AT1G21250.1	AtWAK1	735	81211	5.46	39.95	82.76	-0.255
AT1G21270.1	AtWAK2	732	81643.7	7.18	34.64	78.92	-0.3
AT1G21240.1	AtWAK3	741	82700.7	5.68	34.72	84.71	-0.259
AT1G21210.1	AtWAK4	738	81704.5	5.89	31.5	80.96	-0.299
AT1G21230.1	AtWAK5	733	82205.9	5.11	37.76	81.61	-0.282
