# Supplementary material for: Genome-wide characterization of the WAK gene family and expression analysis under plant hormone treatment in cotton
Source: BMC Genomics. 2021 Jan 28;22:85. doi: 10.1186/s12864-021-07378-8 (PMC7842020; doi:10.1186/s12864-021-07378-8)
Supplement: Supplementary file 2 — Additional file 2: Table S1. Physicochemical parameters of 14 GrWAK and 19 GaWAK genes in G. raimondii and G. arboreum genomes. Table S2. Analysis of duplication events of GhWAK, GaWAK and GrWAK in G. hirsutum, G. arboreum and G. raimondii, respectively. Table S3. Orthologous and paralogous relationships among WAK genes in G. hirsutum, G. arboreum and G. raimondii. Table S4. Ka/Ks analysis and divergence times of duplicated GhWAK gene pairs of G. hirsutum, G.raimondii and G. arboreum. Table S5. cis-elements related to plant growth regulators in the promoters of GhWAK genes. Table S6. Physicochemical parameters of five AtWAK genes in the A. thaliana genome. Table S7. GhWAK gene primer pairs used for qRT-PCR and GUS staining. [file 12864_2021_7378_MOESM2_ESM.zip › Additional file 2 Table S7.xls]

## Sheet: Sheet1
Additional file 2: Table S7. Gene primer pairs used for qRT-PCR and GUS staining.
Gene ID	Gene Name	F primer	R primer	AmpSize
GH_A02G0756	GhWAK1	CGGAGTTGTGCTTATGGAGTT	TCCTCTCGCTTCATTCTTACACA	216
GH_A02G0757	GhWAK2	AAGAGTTAGAGGAGAAGAGAGGC	ATTACCTTGAGCATTCGCACC	154
GH_A02G0759	GhWAK3	GCACCTTATCCAAACACATCCA	GCTCCGAAGTCCGAAACCT	202
GH_A03G0713	GhWAK4	AACCCTCTTCGATTACTTGCAC	ATAGGCGGAGAAGCAGCAGA	126
GH_A03G1857	GhWAK5	GGATGGCAAGGATTTTTGGTGG	TCAATTACGACAACACCGAAGC	148
GH_A05G2396	GhWAK8	TGCCACTCATCCATCCGTCA	TGGGCGGAGAAGCAGCAG	101
GH_A05G2397	GhWAK9	GCCAGACGGTTATCCCCAA	GCCCCATCTTCCACAACAAAT	121
GH_A09G1705	GhWAK10	CGGGGTTGTTCTTCTTGAGC	AGGTCGGTGTTGTCTCTTGT	232
GH_A10G1999	GhWAK11	GGAGTCGTGCTGGTTGAGTT	TCGTTGGTCGCTTTTTCCCA	226
GH_A10G2055	GhWAK12	CCATCCCCATTTATCACCGAGA	ATACCCAAAAGTCCCAAGCAC	149
GH_D02G0772	GhWAK18	GTGAGAGTGAAGGGAGAGGAAA	CATACCCCATCCCCATCGAG	190
GH_D02G0775	GhWAK19	ATCGCCACTGAAACTGCTGAA	TATCTGTGCCTCGTCGGATG	168
GH_D02G0777	GhWAK20	AAGGTGGGTATGAAGGTGATG	AAAAGGAAAGCCGTCAGGTGC	77
GH_D02G2021	GhWAK22	GCGAGTGAGGTGTTGAGGTG	CGGAATAGGAAGGCTCGCAGT	126
GH_D02G2022	GhWAK23	ATCAGCGGGAAGAGGAACAC	TTGCCTTGCCTGTTTTCCAC	94
GH_D05G2414	GhWAK26	TGAGAAGTGCGTAGTGGATGAA	TCCAGCATCATTCTCAACCCC	147
GH_D10G2159	GhWAK27	AGTGCCCCTCCTTGTTTATGA	TGGGGATGGATGCAGATGAGT	161
GH_D10G2163	GhWAK28	AACGGGTAAAAAGGCAGTCTC	TCGTCCTTGCCAATTTCAGC	126
GH_D10G2171	GhWAK29	GAATCTTGGGTTGTGGTGGC	GGAGGGGCACTTCGGTCT	201
GH_A03G1857	GhWAK5	CCGGGGATCCTCTAGA(XbaI)TACATCAAGAGATTGGTGG	GGCCAGTGCCAAGCTT(Hind III)TCTGTCTTGACAAACGATTCT	2001
GH_D02G0764	GhWAK16	CGGTACCCGGGGATCC(BamH I)TGGCTGTTTTTTTCTAGACTGG	GCAGGTCGACTCTAGA(Xba I)TAAAGAATTCAGGTTAGATCT	2001
